# Supplementary material for: Global Pandemic Preparedness: Optimizing Our Capabilities and the Influenza Experience
Source: Vaccines (Basel). 2022 Apr 12;10(4):589. doi: 10.3390/vaccines10040589 (PMC9024617; doi:10.3390/vaccines10040589)
Supplement: Supplementary file 1 [file vaccines-10-00589-s001.zip]

Archive with 1 entries (1 files):
- vaccines-1644537-supplementary.pdf
